# Supplementary material for: Respiratory metabolism and energetics of Polistes paper wasp larvae and pupae from differing climates
Source: Insectes Soc. 2025 Jul 27;73(1):145–56. doi: 10.1007/s00040-025-01053-x (PMC12901215; doi:10.1007/s00040-025-01053-x)
Supplement: Supplementary file 1 — Supplementary file1 (XLSX 28 KB) [file 40_2025_1053_MOESM1_ESM.xlsx]

## Sheet: General information
	Metabolic rate measurements
					Weight								Weight								Weight
	Date	Species	Location	Nest	Larvae (g)	Pupae (g)	Pigmentation		Date	Species	Location	Nest	Larvae (g)	Pupae (g)	Pigmentation		Date	Species	Location	Nest	Larvae (g)	Pupae (g)	Pigmentation
	2021-07-28	P. dominula AT	Gschwendt	4		0.1704	black		2022-06-14	P. gallicus IT	Trespiano	1		0.081	white		2022-06-27	P. biglumis AT	Teichalm	1	0.0769
	2021-07-28	P. dominula AT	Gschwendt	4		0.1884	white		2022-06-14	P. gallicus IT	Trespiano	1		0.0946	white		2022-06-27	P. biglumis AT	Teichalm	1	0.0657
	2021-07-28	P. dominula AT	Gschwendt	4		0.1698	white		2022-06-14	P. gallicus IT	Trespiano	1		0.0758	white		2022-06-27	P. biglumis AT	Teichalm	1	0.0664
	2021-07-28	P. dominula AT	Gschwendt	4		0.1774	white		2022-06-14	P. gallicus IT	Trespiano	1		0.0809	white		2022-06-27	P. biglumis AT	Teichalm	1	0.0574
	2021-07-28	P. dominula AT	Gschwendt	4		0.1824	white		2022-06-14	P. gallicus IT	Trespiano	1	0.0951				2022-06-27	P. biglumis AT	Teichalm	1	0.0551
	2021-07-28	P. dominula AT	Gschwendt	4		0.1354	white		2022-06-14	P. gallicus IT	Trespiano	1	0.0976				2022-06-27	P. biglumis AT	Teichalm	1	0.0737
	2021-08-03	P. dominula AT	Goritz	6	0.1281				2022-06-14	P. gallicus IT	Trespiano	1	0.1035				2022-06-27	P. biglumis AT	Teichalm	1	0.0724
	2021-08-03	P. dominula AT	Goritz	6	0.0576				2022-06-14	P. gallicus IT	Trespiano	1	0.1007				2022-06-27	P. biglumis AT	Teichalm	1	0.0613
	2021-08-03	P. dominula AT	Goritz	6	0.0531				2022-06-15	P. gallicus IT	Trespiano	2		0.0607	white		2022-06-28	P. biglumis AT	Teichalm	2	0.0911
	2021-08-03	P. dominula AT	Goritz	6	0.0586				2022-06-15	P. gallicus IT	Trespiano	2		0.0633	white		2022-06-28	P. biglumis AT	Teichalm	2	0.0725
	2021-08-03	P. dominula AT	Goritz	6	0.0366				2022-06-15	P. gallicus IT	Trespiano	2		0.0635	white		2022-06-28	P. biglumis AT	Teichalm	2	0.0553
	2021-08-03	P. dominula AT	Goritz	6	0.0397				2022-06-15	P. gallicus IT	Trespiano	2		0.0709	white		2022-06-28	P. biglumis AT	Teichalm	2	0.0533
	2021-08-03	P. dominula AT	Goritz	6	0.0271				2022-06-15	P. gallicus IT	Trespiano	2	0.0851				2022-06-28	P. biglumis AT	Teichalm	2	0.0553
	2021-08-03	P. dominula AT	Goritz	6	0.0202				2022-06-15	P. gallicus IT	Trespiano	2	0.0677				2022-06-28	P. biglumis AT	Teichalm	2	0.0718
	2021-08-04	P. dominula AT	Goritz	6	0.1173				2022-06-15	P. gallicus IT	Trespiano	2	0.0702				2022-06-28	P. biglumis AT	Teichalm	2	0.0711
	2021-08-04	P. dominula AT	Goritz	6	0.0544				2022-06-15	P. gallicus IT	Trespiano	2	0.0706				2022-06-28	P. biglumis AT	Teichalm	2	0.0291
	2021-08-04	P. dominula AT	Goritz	6	0.0466				2022-06-15	P. gallicus IT	Trespiano						2022-06-29	P. biglumis AT	Teichalm	3	0.112
	2021-08-04	P. dominula AT	Goritz	6	0.0533				2022-06-15	P. gallicus IT	Trespiano	2	0.0767				2022-06-29	P. biglumis AT	Teichalm	3	0.117
	2021-08-04	P. dominula AT	Goritz	6	0.0331				2022-06-15	P. gallicus IT	Trespiano	2	0.0761				2022-06-29	P. biglumis AT	Teichalm	3	0.106
	2021-08-04	P. dominula AT	Goritz	6	0.0346				2022-06-15	P. gallicus IT	Trespiano	2	0.0636				2022-06-29	P. biglumis AT	Teichalm	3	0.0494
	2021-08-04	P. dominula AT	Goritz	6	0.0227				2022-06-15	P. gallicus IT	Trespiano	2	0.0731				2022-06-29	P. biglumis AT	Teichalm	3		0.0897	black
	2021-08-04	P. dominula AT	Goritz	6	0.0168				2022-06-15	P. gallicus IT	Trespiano	2	0.0826				2022-06-29	P. biglumis AT	Teichalm	3		0.0743	black
	2021-08-26	P. dominula AT	Gschwendt	12	0.1372				2022-06-15	P. gallicus IT	Trespiano	2	0.0876				2022-06-29	P. biglumis AT	Teichalm	3		0.1075	white
	2021-08-26	P. dominula AT	Gschwendt	12	0.1332				2022-06-15	P. gallicus IT	Trespiano	2	0.06				2022-06-29	P. biglumis AT	Teichalm	3		0.0899	white
	2021-08-26	P. dominula AT	Gschwendt	12	0.1197				2022-06-15	P. gallicus IT	Trespiano	2	0.05				2022-07-11	P. biglumis AT	Heilbrunn	4		0.1178	white
	2021-08-26	P. dominula AT	Gschwendt	12		0.147	white		2022-06-16	P. gallicus IT	Trespiano	3		0.0704	black		2022-07-11	P. biglumis AT	Heilbrunn	4		0.1022	white
	2021-08-26	P. dominula AT	Gschwendt	12		0.1654	white		2022-06-16	P. gallicus IT	Trespiano	3		0.0645	white		2022-07-11	P. biglumis AT	Heilbrunn	4		0.1064	white
	2021-08-26	P. dominula AT	Gschwendt	12		0.1587	black		2022-06-16	P. gallicus IT	Trespiano	3		0.0619	white		2022-07-11	P. biglumis AT	Heilbrunn	4	0.0752
	2021-08-26	P. dominula AT	Gschwendt	12		0.1246	white		2022-06-16	P. gallicus IT	Trespiano	3		0.0743	white		2022-07-11	P. biglumis AT	Heilbrunn	4	0.0876
	2022-05-31	P. dominula AT	Goritz	9	0.1098				2022-06-16	P. gallicus IT	Trespiano	3	0.0822				2022-07-11	P. biglumis AT	Heilbrunn	4	0.0714
	2022-05-31	P. dominula AT	Goritz	9	0.175				2022-06-16	P. gallicus IT	Trespiano	3	0.0713				2022-07-11	P. biglumis AT	Heilbrunn	4	0.0871
	2022-05-31	P. dominula AT	Goritz	9	0.1244				2022-06-16	P. gallicus IT	Trespiano	3	0.0754				2022-07-11	P. biglumis AT	Heilbrunn	4	0.148
	2022-05-31	P. dominula AT	Goritz	9	0.1184				2022-06-16	P. gallicus IT	Trespiano	3	0.0666				2022-07-11	P. biglumis AT	Heilbrunn	5		0.1308	white
	2022-05-31	P. dominula AT	Goritz	9	0.0878				2022-07-05	P. gallicus IT	Trespiano	4	0.0551				2022-07-11	P. biglumis AT	Heilbrunn	5		0.1091	white
	2022-05-31	P. dominula AT	Goritz	9	0.1226				2022-07-05	P. gallicus IT	Trespiano	4	0.0531				2022-07-11	P. biglumis AT	Heilbrunn	5		0.1201	white
	2022-05-31	P. dominula AT	Goritz	9	0.0431				2022-07-05	P. gallicus IT	Trespiano	4	0.0553				2022-07-11	P. biglumis AT	Heilbrunn	5	0.0943
	2022-05-31	P. dominula AT	Goritz	9	0.0475				2022-07-05	P. gallicus IT	Trespiano	4	0.0511				2022-07-11	P. biglumis AT	Heilbrunn	5	0.0802
	2022-05-31	P. dominula AT	Goritz	9		0.1317	white		2022-07-05	P. gallicus IT	Trespiano	4	0.0696				2022-07-11	P. biglumis AT	Heilbrunn	5	0.0338
	2022-05-31	P. dominula AT	Goritz	9		0.1479	white		2022-07-05	P. gallicus IT	Trespiano	4	0.0528				2022-07-11	P. biglumis AT	Heilbrunn	5	0.0234
	2022-05-31	P. dominula AT	Goritz	9		0.1501	white		2022-07-05	P. gallicus IT	Trespiano	4	0.07				2022-07-11	P. biglumis AT	Heilbrunn	5	0.0235
	2022-05-31	P. dominula AT	Goritz	9		0.1448	white		2022-07-05	P. gallicus IT	Trespiano	5		0.047	black		2022-07-12	P. biglumis AT	Teichalm	6		0.0837	white
	2022-05-31	P. dominula AT	Goritz	9		0.1497	white		2022-07-06	P. gallicus IT	Trespiano	4	0.1093				2022-07-12	P. biglumis AT	Teichalm	6		0.0854	white
	2022-05-31	P. dominula AT	Goritz	9		0.1433	white		2022-07-06	P. gallicus IT	Trespiano	4	0.098				2022-07-12	P. biglumis AT	Teichalm	6	0.0819
	2022-05-31	P. dominula AT	Goritz	9		0.1626	white		2022-07-06	P. gallicus IT	Trespiano	4	0.0914				2022-07-12	P. biglumis AT	Teichalm	6	0.0849
	2022-05-31	P. dominula AT	Goritz	9		0.1446	white		2022-07-06	P. gallicus IT	Trespiano	4	0.0583				2022-07-12	P. biglumis AT	Teichalm	6	0.0641
	2022-06-01	P. dominula AT	Goritz	10	0.0413				2022-07-06	P. gallicus IT	Trespiano	5	0.058				2022-07-12	P. biglumis AT	Teichalm	6	0.0561
	2022-06-01	P. dominula AT	Goritz	10	0.0497				2022-07-06	P. gallicus IT	Trespiano	5	0.0682				2022-07-12	P. biglumis AT	Teichalm	6	0.0508
	2022-06-01	P. dominula AT	Goritz	10	0.1351				2022-07-06	P. gallicus IT	Trespiano	5	0.0678				2022-07-12	P. biglumis AT	Teichalm	6	0.0834
	2022-06-01	P. dominula AT	Goritz	10	0.0383				2022-07-06	P. gallicus IT	Trespiano	5	0.0513				2022-07-13	P. biglumis AT	Teichalm	7		0.1387	white
	2022-06-01	P. dominula AT	Goritz	10	0.0515				2022-07-06	P. gallicus IT	Trespiano	4		0.0973	white		2022-07-13	P. biglumis AT	Teichalm	7		0.1361	white
	2022-06-01	P. dominula AT	Goritz	10	0.08				2022-07-06	P. gallicus IT	Trespiano	4		0.0905	white		2022-07-13	P. biglumis AT	Teichalm	7		0.1355	white
	2022-06-01	P. dominula AT	Goritz	10	0.1069				2022-07-06	P. gallicus IT	Trespiano	5		0.0574	white		2022-07-13	P. biglumis AT	Teichalm	7		0.1302	white
	2022-06-01	P. dominula AT	Goritz	10	0.0886				2022-07-06	P. gallicus IT	Trespiano	6		0.0629	white		2022-07-13	P. biglumis AT	Teichalm	8		0.0938	white
	2022-07-12	P. dominula AT	Goritz	11		0.1415	black		2022-07-06	P. gallicus IT	Trespiano	6		0.1011	white		2022-07-13	P. biglumis AT	Teichalm	8		0.0913	white
	2022-07-12	P. dominula AT	Goritz	11		0.157	black		2022-07-06	P. gallicus IT	Trespiano	6		0.0644	white		2022-07-13	P. biglumis AT	Teichalm	8		0.0961	white
	2022-07-12	P. dominula AT	Goritz	11		0.1547	black		2022-07-06	P. gallicus IT	Trespiano	5	0.0712				2022-07-13	P. biglumis AT	Teichalm	8	0.069
	2022-07-12	P. dominula AT	Goritz	11		0.1585	black		2022-07-06	P. gallicus IT	Trespiano	5	0.0636				2022-07-18	P. biglumis AT	Heilbrunn	9		0.1112	black
	2022-07-12	P. dominula AT	Goritz	11		0.1586	black		2022-07-07	P. gallicus IT	Trespiano	7		0.0708	black		2022-07-18	P. biglumis AT	Heilbrunn	9		0.0998	black
	2022-07-12	P. dominula AT	Goritz	11		0.1512	black		2022-07-07	P. gallicus IT	Trespiano	7		0.0776	black		2022-07-18	P. biglumis AT	Heilbrunn	9		0.1093	black
	2022-07-12	P. dominula AT	Goritz	11		0.1638	white		2022-07-07	P. gallicus IT	Trespiano	7		0.0797	black		2022-07-18	P. biglumis AT	Heilbrunn	9		0.1325	white
	2022-07-12	P. dominula AT	Goritz	11		0.165	white		2022-07-07	P. gallicus IT	Trespiano	7		0.073	black		2022-07-18	P. biglumis AT	Heilbrunn	10		0.0955	black
	2022-07-21	P. dominula AT	Gschwendt	13	0.1368				2022-07-07	P. gallicus IT	Trespiano	8		0.0952	black		2022-07-18	P. biglumis AT	Heilbrunn	10		0.0869	black
	2022-07-21	P. dominula AT	Gschwendt	13	0.1386				2022-07-07	P. gallicus IT	Trespiano	9	0.0763				2022-07-18	P. biglumis AT	Heilbrunn	10	0.0597
	2022-07-21	P. dominula AT	Gschwendt	13	0.104				2022-07-07	P. gallicus IT	Trespiano	9	0.0684				2022-07-18	P. biglumis AT	Heilbrunn	10	0.0676
	2022-07-21	P. dominula AT	Gschwendt	13	0.0873				2022-07-07	P. gallicus IT	Trespiano	9	0.0685				2022-07-19	P. biglumis AT	Teichalm	9		0.1101	black
	2022-07-21	P. dominula AT	Gschwendt	13	0.1386				2022-08-03	P. gallicus IT	Sesto Fiorentino	10		0.0824	black		2022-07-19	P. biglumis AT	Teichalm	9		0.0998	black
	2022-07-21	P. dominula AT	Gschwendt	13		0.1279	white		2022-08-03	P. gallicus IT	Sesto Fiorentino	10		0.0718	black		2022-07-19	P. biglumis AT	Teichalm	9		0.1068	black
	2022-07-21	P. dominula AT	Gschwendt	13		0.1293	white		2022-08-03	P. gallicus IT	Sesto Fiorentino	10		0.0746	black		2022-07-19	P. biglumis AT	Teichalm	10		0.0933	black
	2022-07-21	P. dominula AT	Gschwendt	13		0.1521	white		2022-08-03	P. gallicus IT	Sesto Fiorentino	10		0.0757	black		2022-07-19	P. biglumis AT	Teichalm	10		0.0755	black
	2022-07-22	P. dominula AT	Gschwendt	14		0.1806	black		2022-08-03	P. gallicus IT	Sesto Fiorentino	10		0.0691	black		2022-07-19	P. biglumis AT	Teichalm	10		0.0836	white
	2022-07-22	P. dominula AT	Gschwendt	14		0.1721	black		2022-08-03	P. gallicus IT	Sesto Fiorentino	10		0.0656	black		2022-07-19	P. biglumis AT	Teichalm	10		0.0999	white
	2022-07-22	P. dominula AT	Gschwendt	14		0.1715	black		2022-08-03	P. gallicus IT	Sesto Fiorentino	10		0.0488	black		2022-07-19	P. biglumis AT	Teichalm	9		0.112	white
	2022-07-22	P. dominula AT	Gschwendt	14		0.17	black		2022-08-03	P. gallicus IT	Sesto Fiorentino	10		0.0804	white
	2022-07-22	P. dominula AT	Gschwendt	15		0.1331	black		2022-08-03	P. gallicus IT	Sesto Fiorentino	10		0.0669	white
	2022-07-22	P. dominula AT	Gschwendt	15		0.1323	black		2022-08-03	P. gallicus IT	Sesto Fiorentino	10		0.077	white
	2022-07-22	P. dominula AT	Gschwendt	15		0.127	black		2022-08-03	P. gallicus IT	Sesto Fiorentino	10		0.068	black
	2022-07-22	P. dominula AT	Gschwendt	15		0.127	black		2022-08-03	P. gallicus IT	Sesto Fiorentino	10		0.0677	black
	2022-07-22	P. dominula AT	Gschwendt	15	0.1234				2022-08-04	P. gallicus IT	Trespiano	10		0.0893	black
	2022-08-03	P. dominula AT	Gschwendt	15		0.1256	black		2022-08-04	P. gallicus IT	Trespiano	10		0.0886	black
	2022-08-03	P. dominula AT	Gschwendt	15		0.1509	black		2022-08-04	P. gallicus IT	Trespiano	10		0.0664	black
	2022-08-03	P. dominula AT	Gschwendt	15	0.0703				2022-08-04	P. gallicus IT	Trespiano	10		0.0748	black
	2022-08-03	P. dominula AT	Gschwendt	15	0.0627
	2022-08-04	P. dominula AT	Gschwendt	15		0.1114	black
	2022-08-04	P. dominula AT	Gschwendt	15		0.1492	black
	Respiratory quotient measurements				Weight								Weight								Weight
	Date	Species	Location	Nest	Larvae (g)	Pupae (g)	Pigmentation		Date	Species	Location	Nest	Larvae (g)	Pupae (g)	Pigmentation		Date	Species	Location	Nest	Larvae (g)	Pupae (g)	Pigmentation
	2022-08-09	P. dominula AT	Gschwendt	16	leer				2023-07-24	P. gallicus IT	Trespiano	1	0.0677				2023-07-25	P. biglumis AT	Heilbrunn	1	0.1176
	2022-08-09	P. dominula AT	Gschwendt	16	0.0982				2023-07-24	P. gallicus IT	Trespiano	1	0.0673				2023-07-25	P. biglumis AT	Heilbrunn	1	0.1122
	2022-08-09	P. dominula AT	Gschwendt	16	0.0988				2023-07-24	P. gallicus IT	Trespiano	1	0.0527				2023-07-25	P. biglumis AT	Heilbrunn	1	0.0753
	2022-08-09	P. dominula AT	Gschwendt	16	0.1191				2023-07-24	P. gallicus IT	Trespiano	2	0.0745				2023-07-25	P. biglumis AT	Heilbrunn	2	0.1375
	2022-08-09	P. dominula AT	Gschwendt	16	0.1005				2023-07-24	P. gallicus IT	Trespiano	2	0.061				2023-07-25	P. biglumis AT	Heilbrunn	2	0.0691
	2022-08-09	P. dominula AT	Gschwendt	16	0.0849				2023-07-24	P. gallicus IT	Trespiano	2	0.065				2023-07-25	P. biglumis AT	Heilbrunn	3	0.1775
	2022-08-09	P. dominula AT	Gschwendt	16	0.0963				2023-07-24	P. gallicus IT	Trespiano	3	0.073				2023-07-25	P. biglumis AT	Heilbrunn	3	0.1598
	2022-08-09	P. dominula AT	Gschwendt	16	0.0744				2023-07-24	P. gallicus IT	Trespiano	3	0.0485				2023-07-25	P. biglumis AT	Heilbrunn	3	0.1211
	2022-08-10	P. dominula AT	Gschwendt	16	0.0641				2023-07-24	P. gallicus IT	Trespiano	2		0.0537	white		2023-07-25	P. biglumis AT	Heilbrunn
	2022-08-10	P. dominula AT	Gschwendt	16	0.0713				2023-07-24	P. gallicus IT	Trespiano	2		0.0687	white		2023-07-25	P. biglumis AT	Heilbrunn	1		0.0918	white
	2022-08-10	P. dominula AT	Gschwendt	16	0.0786				2023-07-24	P. gallicus IT	Trespiano	3		0.0607	white		2023-07-25	P. biglumis AT	Heilbrunn	1		0.1023	white
	2022-08-10	P. dominula AT	Gschwendt	16	0.0673				2023-07-24	P. gallicus IT	Trespiano	3		0.0598	white		2023-07-25	P. biglumis AT	Heilbrunn	1		0.1005	white
	2022-08-10	P. dominula AT	Gschwendt	16	0.1101				2023-07-24	P. gallicus IT	Trespiano	3		0.0546	white		2023-07-25	P. biglumis AT	Heilbrunn	2		0.089	white
	2022-08-10	P. dominula AT	Gschwendt	16	0.0989				2023-07-24	P. gallicus IT	Trespiano	3		0.0704	white		2023-07-25	P. biglumis AT	Heilbrunn	2		0.0899	black
	2022-08-10	P. dominula AT	Gschwendt	16	0.0929				2023-07-24	P. gallicus IT	Trespiano	3		0.06	black		2023-07-25	P. biglumis AT	Heilbrunn	3		0.0999	black
	2022-08-10	P. dominula AT	Gschwendt	16		0.1261	black		2023-07-24	P. gallicus IT	Trespiano	3		0.0584	black		2023-07-25	P. biglumis AT	Heilbrunn	3		0.1268	black
	2022-08-10	P. dominula AT	Gschwendt	16		0.1297	black		2023-07-26	P. gallicus IT	Sesto Fiorentino	4		0.0532	black		2023-07-25	P. biglumis AT	Heilbrunn	3		0.1116	white
	2022-08-10	P. dominula AT	Gschwendt	16		0.1266	black		2023-07-26	P. gallicus IT	Sesto Fiorentino	4		0.0687	black		2023-07-25	P. biglumis AT	Heilbrunn
	2022-08-10	P. dominula AT	Gschwendt	16		0.1439	black		2023-07-26	P. gallicus IT	Sesto Fiorentino	4		0.0677	white		2023-07-25	P. biglumis AT	Heilbrunn	1		0.0703	black
	2022-08-10	P. dominula AT	Gschwendt	16		0.0734	black		2023-07-26	P. gallicus IT	Sesto Fiorentino	4		0.0505	white		2023-07-25	P. biglumis AT	Heilbrunn	1		0.0884	white
	2022-08-10	P. dominula AT	Gschwendt	16		0.0752	black		2023-07-26	P. gallicus IT	Sesto Fiorentino	4	0.0545				2023-07-25	P. biglumis AT	Heilbrunn	2		0.08	black
	2022-08-10	P. dominula AT	Gschwendt	16		0.1084	white		2023-07-26	P. gallicus IT	Sesto Fiorentino	4	0.0834				2023-07-25	P. biglumis AT	Heilbrunn	3		0.1306	white
	2022-08-11	P. dominula AT	Gschwendt	17		0.086	black		2023-07-26	P. gallicus IT	Sesto Fiorentino	4	0.066				2023-07-25	P. biglumis AT	Heilbrunn	3	0.1545
	2022-08-11	P. dominula AT	Gschwendt	17		0.1157	black		2023-07-26	P. gallicus IT	Sesto Fiorentino	4	0.0645				2023-07-25	P. biglumis AT	Heilbrunn	3	0.0807
	2022-08-11	P. dominula AT	Gschwendt	17		0.113	white										2023-07-25	P. biglumis AT	Heilbrunn	2	0.067
	2022-08-11	P. dominula AT	Gschwendt	17	0.1355												2023-07-25	P. biglumis AT	Heilbrunn	2	0.0814
	2022-08-11	P. dominula AT	Gschwendt	17	0.1111
	2022-08-11	P. dominula AT	Gschwendt	17	0.0934
	2022-08-11	P. dominula AT	Gschwendt	17	0.077
	2022-08-11	P. dominula AT	Gschwendt	18		0.1093	black
	2022-08-11	P. dominula AT	Gschwendt	18		0.1028	black
	2022-08-11	P. dominula AT	Gschwendt	18		0.1613	white
	2022-08-11	P. dominula AT	Gschwendt	18		0.1494	white
	2022-08-11	P. dominula AT	Gschwendt	18		0.157	white
	2022-08-11	P. dominula AT	Gschwendt	18	0.0838
	2022-08-11	P. dominula AT	Gschwendt	18	0.0408

## Sheet: Climate data
	Nest temperature (2018 - 2023)
	Species	Mean (°C)	Standard devation (°C)	Variation coefficient	Minimum (°C)	Maximum (°C)	Annual Range (°C)
	P. biglumis AT	18.9	6.78488	0.358987	1.7	44.3	42.6
	P. dominula AT	23.6705	7.54686	0.31883	5.6	54.1	48.5
	P. gallicus IT	24.7898	8.24514	0.332602	3.5	53.8	50.3
	Climate Normal Value 1991 - 2020
	Climate	Location	Tmean (°C)	Stdandard devation (°C)	mtmin (°C)	mtmax (°C)
	Alpine	Schöckl	5.2	1.88333	2.1	7.8
	Temperate	Graz-University	11.1	1.64167	6.3	15.6
	Mediterranean	Firenze	15.5	1.43333	6.74167	24.4583
		Tmean	Mean of all daily means
		mtmax	Mean of all daily maxima
		mtmin	Mean of all daily minima

## Sheet: Fit statistics
	P. dominula AT - Larva								P. gallicus IT - Larva								P. biglumis AT - Larva
	Sigmoidal				Exponential				Sigmoidal				Exponential				Sigmoidal				Exponential
	Modell	Slogistic1			Modell	Exp2P			Modell	Slogistic1			Modell	Exp2P			Modell	Slogistic1			Modell	Exp2P
	Gleichung	y = a/(1 + exp(-k*(x-xc)))			Gleichung	y = a*b^x			Gleichung	y = a/(1 + exp(-k*(x-xc)))			Gleichung	y = a*b^x			Gleichung	y = a/(1 + exp(-k*(x-xc)))			Gleichung	y = a*b^x
	Zeichnen	DM			Zeichnen	DM			Zeichnen	AI			Zeichnen	AI			Zeichnen	AD			Zeichnen	AD
	a	1,09224 ± 0,19356			a	0,1292 ± 0,04292			a	0,66839 ± 0,07752			a	0,06883 ± 0,01361			a	13,18496 ± 1,04431			a	1,24813 ± 0,19145
	xc	26,88197 ± 4,07885			b	1,04843 ± 0,00868			xc	28,93533 ± 2,60967			b	1,05042 ± 0,00514			xc	29,25255 ± 1,73963			b	1,05251 ± 0,00397
	k	0,13901 ± 0,05433			Chi-Quadr Reduziert	0.18316			k	0,13179 ± 0,02887			Chi-Quadr Reduziert	0.02455			k	0,13647 ± 0,02074			Chi-Quadr Reduziert	4.85741
	Chi-Quadr Reduziert	0.17475			R-Quadrat(COD)	0.41173			Chi-Quadr Reduziert	0.02209			R-Quadrat(COD)	0.63573			Chi-Quadr Reduziert	3.80172			R-Quadrat(COD)	0.7828
	R-Quadrat (COD)	0.44541			Kor. R-Quadrat	0.40473			R-Quadrat (COD)	0.67539			Kor. R-Quadrat	0.63223			R-Quadrat(COD)	0.83179			Kor. R-Quadrat	0.78051
	Kor. R-Quadrat	0.43204							Kor. R-Quadrat	0.66909							Kor. R-Quadrat	0.82822
	P. dominula AT - Pupa								P. gallicus IT -Pupa								P. biglumis AT -Pupa
	Sigmoidal				Exponential				Sigmoidal				Exponential				Sigmoidal				Exponential
	Modell	Slogistic1			Modell	Exp2P			Modell	Slogistic1			Modell	Exp2P			Modell	Slogistic1			Modell	Exp2P
	Gleichung	y = a/(1 + exp(-k*(x-xc)))			Gleichung	y = a*b^x			Gleichung	y = a/(1 + exp(-k*(x-xc)))			Gleichung	y = a*b^x			Gleichung	y = a/(1 + exp(-k*(x-xc)))			Gleichung	y = a*b^x
	Zeichnen	CS			Zeichnen	CS			Zeichnen	BE			Zeichnen	BE			Zeichnen	AZ			Zeichnen	AZ
	a	1,99162 ± 0,19999			a	0,16423 ± 0,03187			a	0,89444 ± 0,1275			a	0,07947 ± 0,02102			a	13,11714 ± 1,98369			a	1,12357 ± 0,33177
	xc	30,19853 ± 2,10918			b	1,05554 ± 0,005			xc	29,72675 ± 3,00114			b	1,05403 ± 0,00685			xc	29,8125 ± 3,16696			b	1,05495 ± 0,00762
	k	0,14246 ± 0,0272			Chi-Quadr Reduziert	0.17277			k	0,14275 ± 0,03961			Chi-Quadr Reduziert	0.06653			k	0,1459 ± 0,04401			Chi-Quadr Reduziert	14.2399
	Chi-Quadr Reduziert	0.15094			R-Quadrat(COD)	0.69953			Chi-Quadr Reduziert	0.06214			R-Quadrat(COD)	0.54718			Chi-Quadr Reduziert	13.2782			R-Quadrat(COD)	0.55716
	R-Quadrat (COD)	0.73996			Kor. R-Quadrat	0.69672			R-Quadrat (COD)	0.58122			Kor. R-Quadrat	0.5427			R-Quadrat(COD)	0.59204			Kor. R-Quadrat	0.55182
	Kor. R-Quadrat	0.73505							Kor. R-Quadrat	0.57285							Kor. R-Quadrat	0.58209
